# Supplementary material for: Four human Plasmodium species quantification using droplet digital PCR
Source: PLoS One. 2017 Apr 19;12(4):e0175771. doi: 10.1371/journal.pone.0175771 (PMC5396971; doi:10.1371/journal.pone.0175771)
Supplement: S1 File — (XLSX) [file pone.0175771.s008.xlsx]

## Sheet: Diagnosissensitivity(genus)
No.	Microscopic examination results	Real time PCR of Plasmodium genus results (Ct)	Interpreat Results	ddPCR of Plasmodium genus results (copies/ul)	Interpreat Results from ddPCR assay
1	P.falciparum positive	20.15	Truly positive Plasmodium genus	748	positive Plasmodium genus			No. of reference samples
2	P.falciparum positive	24.31	Truly positive Plasmodium genus	95	positive Plasmodium genus
3	P.falciparum positive	18.5	Truly positive Plasmodium genus	4237	positive Plasmodium genus			Truly positive (Microscopic and uPCR positive)	Truly negative (Microscopic and uPCR negative)
4	P.falciparum positive	20.11	Truly positive Plasmodium genus	1818	positive Plasmodium genus		Plasmodium genus detection
5	P.falciparum positive	19.85	Truly positive Plasmodium genus	998	positive Plasmodium genus		Plasmodium genus ddPCR positive	102 (TP)	0 (FP)
6	P.falciparum positive	19.11	Truly positive Plasmodium genus	1836	positive Plasmodium genus		Plasmodium genus ddPCR negative	0 (FN)	100 (TN)
7	P.falciparum positive	20.18	Truly positive Plasmodium genus	2354	positive Plasmodium genus
8	P.falciparum positive	22.36	Truly positive Plasmodium genus	751	positive Plasmodium genus
9	P.falciparum positive	17.11	Truly positive Plasmodium genus	4680	positive Plasmodium genus
10	P.falciparum positive	25.66	Truly positive Plasmodium genus	316	positive Plasmodium genus
11	P.falciparum positive	21.1	Truly positive Plasmodium genus	745	positive Plasmodium genus
12	P.falciparum positive	16.44	Truly positive Plasmodium genus	4205	positive Plasmodium genus
13	P.falciparum positive	15.12	Truly positive Plasmodium genus	5270	positive Plasmodium genus
14	P.falciparum positive	19.15	Truly positive Plasmodium genus	2195	positive Plasmodium genus
15	P.falciparum positive	18.82	Truly positive Plasmodium genus	4545	positive Plasmodium genus
16	P.falciparum positive	17.17	Truly positive Plasmodium genus	5220	positive Plasmodium genus
17	P.falciparum positive	20.13	Truly positive Plasmodium genus	1502	positive Plasmodium genus
18	P.falciparum positive	21.23	Truly positive Plasmodium genus	326	positive Plasmodium genus
19	P.falciparum positive	17.21	Truly positive Plasmodium genus	7820	positive Plasmodium genus
20	P.falciparum positive	19.84	Truly positive Plasmodium genus	1735	positive Plasmodium genus
21	P.falciparum positive	17.56	Truly positive Plasmodium genus	3440	positive Plasmodium genus
22	P.falciparum positive	19.43	Truly positive Plasmodium genus	1097	positive Plasmodium genus
23	P.falciparum positive	20.12	Truly positive Plasmodium genus	2206	positive Plasmodium genus
24	P.falciparum positive	18.62	Truly positive Plasmodium genus	1180	positive Plasmodium genus
25	P.falciparum positive	25.42	Truly positive Plasmodium genus	622	positive Plasmodium genus
26	P.falciparum positive	17.45	Truly positive Plasmodium genus	3310	positive Plasmodium genus
27	P.falciparum positive	21.13	Truly positive Plasmodium genus	4619	positive Plasmodium genus
28	P.falciparum positive	16.23	Truly positive Plasmodium genus	8584	positive Plasmodium genus
29	P.falciparum positive	25.79	Truly positive Plasmodium genus	689	positive Plasmodium genus
30	P.falciparum positive	25.84	Truly positive Plasmodium genus	585	positive Plasmodium genus
31	P.falciparum positive	23.21	Truly positive Plasmodium genus	2985	positive Plasmodium genus
32	P.falciparum positive	29.87	Truly positive Plasmodium genus	12.3	positive Plasmodium genus
33	P.falciparum positive	25.12	Truly positive Plasmodium genus	744	positive Plasmodium genus
34	P.falciparum positive	20.15	Truly positive Plasmodium genus	2110	positive Plasmodium genus
35	P.falciparum positive	31.25	Truly positive Plasmodium genus	11.2	positive Plasmodium genus
36	P.falciparum positive	28.49	Truly positive Plasmodium genus	8.91	positive Plasmodium genus
37	P.falciparum positive	27.11	Truly positive Plasmodium genus	103	positive Plasmodium genus
38	P.falciparum positive	24.22	Truly positive Plasmodium genus	85.2	positive Plasmodium genus
39	P.falciparum positive	22.15	Truly positive Plasmodium genus	338	positive Plasmodium genus
40	P.falciparum positive	31.43	Truly positive Plasmodium genus	6.21	positive Plasmodium genus
41	P.falciparum positive	18.45	Truly positive Plasmodium genus	15.6	positive Plasmodium genus
42	P.falciparum positive	24.6	Truly positive Plasmodium genus	540	positive Plasmodium genus
43	P.falciparum positive	24.12	Truly positive Plasmodium genus	107	positive Plasmodium genus
44	P.falciparum positive	21.42	Truly positive Plasmodium genus	941	positive Plasmodium genus
45	P.vivax positive	21.23	Truly positive Plasmodium genus	4432	positive Plasmodium genus
46	P.vivax positive	26.15	Truly positive Plasmodium genus	124	positive Plasmodium genus
47	P.vivax positive	30.58	Truly positive Plasmodium genus	50.2	positive Plasmodium genus
48	P.vivax positive	22.46	Truly positive Plasmodium genus	2753	positive Plasmodium genus
49	P.vivax positive	25.59	Truly positive Plasmodium genus	615	positive Plasmodium genus
50	P.vivax positive	26.23	Truly positive Plasmodium genus	353	positive Plasmodium genus
51	P.vivax positive	25.46	Truly positive Plasmodium genus	624	positive Plasmodium genus
52	P.vivax positive	25.11	Truly positive Plasmodium genus	1473	positive Plasmodium genus
53	P.vivax positive	28.95	Truly positive Plasmodium genus	72	positive Plasmodium genus
54	P.vivax positive	25.64	Truly positive Plasmodium genus	1564	positive Plasmodium genus
55	P.vivax positive	27.46	Truly positive Plasmodium genus	312	positive Plasmodium genus
56	P.vivax positive	27.11	Truly positive Plasmodium genus	395	positive Plasmodium genus
57	P.vivax positive	21.22	Truly positive Plasmodium genus	2423	positive Plasmodium genus
58	P.vivax positive	22.87	Truly positive Plasmodium genus	3251	positive Plasmodium genus
59	P.vivax positive	27.05	Truly positive Plasmodium genus	215	positive Plasmodium genus
60	P.vivax positive	29.46	Truly positive Plasmodium genus	75	positive Plasmodium genus
61	P.vivax positive	24.53	Truly positive Plasmodium genus	618	positive Plasmodium genus
62	P.vivax positive	22.87	Truly positive Plasmodium genus	3466	positive Plasmodium genus
63	P.vivax positive	30.15	Truly positive Plasmodium genus	5.3	positive Plasmodium genus
64	P.vivax positive	21.77	Truly positive Plasmodium genus	3410	positive Plasmodium genus
65	P.vivax positive	24.56	Truly positive Plasmodium genus	1124	positive Plasmodium genus
66	P.vivax positive	30.01	Truly positive Plasmodium genus	51.2	positive Plasmodium genus
67	P.vivax positive	23.16	Truly positive Plasmodium genus	3444	positive Plasmodium genus
68	P.vivax positive	23.01	Truly positive Plasmodium genus	2451	positive Plasmodium genus
69	P.vivax positive	28.15	Truly positive Plasmodium genus	19.6	positive Plasmodium genus
70	P.vivax positive	22.18	Truly positive Plasmodium genus	1023	positive Plasmodium genus
71	P.vivax positive	28.16	Truly positive Plasmodium genus	24	positive Plasmodium genus
72	P.vivax positive	26.45	Truly positive Plasmodium genus	185	positive Plasmodium genus
73	P.vivax positive	25.63	Truly positive Plasmodium genus	126	positive Plasmodium genus
74	P.vivax positive	28.56	Truly positive Plasmodium genus	83	positive Plasmodium genus
75	P.vivax positive	26.44	Truly positive Plasmodium genus	195	positive Plasmodium genus
76	P.vivax positive	23.88	Truly positive Plasmodium genus	2452	positive Plasmodium genus
77	P.vivax positive	23.51	Truly positive Plasmodium genus	122	positive Plasmodium genus
78	P.vivax positive	32.81	Truly positive Plasmodium genus	4.2	positive Plasmodium genus
79	P.vivax positive	29.15	Truly positive Plasmodium genus	4.3	positive Plasmodium genus
80	P.vivax positive	26.4	Truly positive Plasmodium genus	243	positive Plasmodium genus
81	P.vivax positive	26.18	Truly positive Plasmodium genus	385	positive Plasmodium genus
82	P.vivax positive	32.11	Truly positive Plasmodium genus	2.11	positive Plasmodium genus
83	P.vivax positive	30.19	Truly positive Plasmodium genus	11.4	positive Plasmodium genus
84	P.vivax positive	27.57	Truly positive Plasmodium genus	79	positive Plasmodium genus
85	P.vivax positive	26.5	Truly positive Plasmodium genus	60.2	positive Plasmodium genus
86	P.malariae positive	25.58	Truly positive Plasmodium genus	51.2	positive Plasmodium genus
87	P.malariae positive	31.11	Truly positive Plasmodium genus	2.1	positive Plasmodium genus
88	P.malariae positive	24.15	Truly positive Plasmodium genus	95	positive Plasmodium genus
89	P.malariae positive	24.22	Truly positive Plasmodium genus	110	positive Plasmodium genus
90	P.malariae positive	27.13	Truly positive Plasmodium genus	8.1	positive Plasmodium genus
91	P.malariae positive	30.11	Truly positive Plasmodium genus	25.2	positive Plasmodium genus
92	P.malariae positive	30.87	Truly positive Plasmodium genus	2.1	positive Plasmodium genus
93	P.malariae positive	29.45	Truly positive Plasmodium genus	3.8	positive Plasmodium genus
94	P.malariae positive	27.45	Truly positive Plasmodium genus	10.6	positive Plasmodium genus
95	P.ovale positive	29.15	Truly positive Plasmodium genus	3.3	positive Plasmodium genus
96	P.ovale positive	33.48	Truly positive Plasmodium genus	2.5	positive Plasmodium genus
97	P.ovale positive	28.47	Truly positive Plasmodium genus	4.5	positive Plasmodium genus
98	P.ovale positive	29.11	Truly positive Plasmodium genus	21	positive Plasmodium genus
99	P.ovale positive	33.12	Truly positive Plasmodium genus	2.4	positive Plasmodium genus
100	P.ovale positive	32.15	Truly positive Plasmodium genus	3.24	positive Plasmodium genus
101	P.ovale positive	29.45	Truly positive Plasmodium genus	15.6	positive Plasmodium genus
102	P.ovale positive	31.08	Truly positive Plasmodium genus	3.6	positive Plasmodium genus
103	Negative	neg	Truly negative Plasmodium genus	neg	negative Plasmodium genus
104	Negative	neg	Truly negative Plasmodium genus	neg	negative Plasmodium genus
105	Negative	neg	Truly negative Plasmodium genus	neg	negative Plasmodium genus
106	Negative	neg	Truly negative Plasmodium genus	neg	negative Plasmodium genus
107	Negative	neg	Truly negative Plasmodium genus	neg	negative Plasmodium genus
108	Negative	neg	Truly negative Plasmodium genus	neg	negative Plasmodium genus
109	Negative	neg	Truly negative Plasmodium genus	neg	negative Plasmodium genus
110	Negative	neg	Truly negative Plasmodium genus	neg	negative Plasmodium genus
111	Negative	neg	Truly negative Plasmodium genus	neg	negative Plasmodium genus
112	Negative	neg	Truly negative Plasmodium genus	neg	negative Plasmodium genus
113	Negative	neg	Truly negative Plasmodium genus	neg	negative Plasmodium genus
114	Negative	neg	Truly negative Plasmodium genus	neg	negative Plasmodium genus
115	Negative	neg	Truly negative Plasmodium genus	neg	negative Plasmodium genus
116	Negative	neg	Truly negative Plasmodium genus	neg	negative Plasmodium genus
117	Negative	neg	Truly negative Plasmodium genus	neg	negative Plasmodium genus
118	Negative	neg	Truly negative Plasmodium genus	neg	negative Plasmodium genus
119	Negative	neg	Truly negative Plasmodium genus	neg	negative Plasmodium genus
120	Negative	neg	Truly negative Plasmodium genus	neg	negative Plasmodium genus
121	Negative	neg	Truly negative Plasmodium genus	neg	negative Plasmodium genus
122	Negative	neg	Truly negative Plasmodium genus	neg	negative Plasmodium genus
123	Negative	neg	Truly negative Plasmodium genus	neg	negative Plasmodium genus
124	Negative	neg	Truly negative Plasmodium genus	neg	negative Plasmodium genus
125	Negative	neg	Truly negative Plasmodium genus	neg	negative Plasmodium genus
126	Negative	neg	Truly negative Plasmodium genus	neg	negative Plasmodium genus
127	Negative	neg	Truly negative Plasmodium genus	neg	negative Plasmodium genus
128	Negative	neg	Truly negative Plasmodium genus	neg	negative Plasmodium genus
129	Negative	neg	Truly negative Plasmodium genus	neg	negative Plasmodium genus
130	Negative	neg	Truly negative Plasmodium genus	neg	negative Plasmodium genus
131	Negative	neg	Truly negative Plasmodium genus	neg	negative Plasmodium genus
132	Negative	neg	Truly negative Plasmodium genus	neg	negative Plasmodium genus
133	Negative	neg	Truly negative Plasmodium genus	neg	negative Plasmodium genus
134	Negative	neg	Truly negative Plasmodium genus	neg	negative Plasmodium genus
135	Negative	neg	Truly negative Plasmodium genus	neg	negative Plasmodium genus
136	Negative	neg	Truly negative Plasmodium genus	neg	negative Plasmodium genus
137	Negative	neg	Truly negative Plasmodium genus	neg	negative Plasmodium genus
138	Negative	neg	Truly negative Plasmodium genus	neg	negative Plasmodium genus
139	Negative	neg	Truly negative Plasmodium genus	neg	negative Plasmodium genus
140	Negative	neg	Truly negative Plasmodium genus	neg	negative Plasmodium genus
141	Negative	neg	Truly negative Plasmodium genus	neg	negative Plasmodium genus
142	Negative	neg	Truly negative Plasmodium genus	neg	negative Plasmodium genus
143	Negative	neg	Truly negative Plasmodium genus	neg	negative Plasmodium genus
144	Negative	neg	Truly negative Plasmodium genus	neg	negative Plasmodium genus
145	Negative	neg	Truly negative Plasmodium genus	neg	negative Plasmodium genus
146	Negative	neg	Truly negative Plasmodium genus	neg	negative Plasmodium genus
147	Negative	neg	Truly negative Plasmodium genus	neg	negative Plasmodium genus
148	Negative	neg	Truly negative Plasmodium genus	neg	negative Plasmodium genus
149	Negative	neg	Truly negative Plasmodium genus	neg	negative Plasmodium genus
150	Negative	neg	Truly negative Plasmodium genus	neg	negative Plasmodium genus
151	Negative	neg	Truly negative Plasmodium genus	neg	negative Plasmodium genus
152	Negative	neg	Truly negative Plasmodium genus	neg	negative Plasmodium genus
153	Negative	neg	Truly negative Plasmodium genus	neg	negative Plasmodium genus
154	Negative	neg	Truly negative Plasmodium genus	neg	negative Plasmodium genus
155	Negative	neg	Truly negative Plasmodium genus	neg	negative Plasmodium genus
156	Negative	neg	Truly negative Plasmodium genus	neg	negative Plasmodium genus
157	Negative	neg	Truly negative Plasmodium genus	neg	negative Plasmodium genus
158	Negative	neg	Truly negative Plasmodium genus	neg	negative Plasmodium genus
159	Negative	neg	Truly negative Plasmodium genus	neg	negative Plasmodium genus
160	Negative	neg	Truly negative Plasmodium genus	neg	negative Plasmodium genus
161	Negative	neg	Truly negative Plasmodium genus	neg	negative Plasmodium genus
162	Negative	neg	Truly negative Plasmodium genus	neg	negative Plasmodium genus
163	Negative	neg	Truly negative Plasmodium genus	neg	negative Plasmodium genus
164	Negative	neg	Truly negative Plasmodium genus	neg	negative Plasmodium genus
165	Negative	neg	Truly negative Plasmodium genus	neg	negative Plasmodium genus
166	Negative	neg	Truly negative Plasmodium genus	neg	negative Plasmodium genus
167	Negative	neg	Truly negative Plasmodium genus	neg	negative Plasmodium genus
168	Negative	neg	Truly negative Plasmodium genus	neg	negative Plasmodium genus
169	Negative	neg	Truly negative Plasmodium genus	neg	negative Plasmodium genus
170	Negative	neg	Truly negative Plasmodium genus	neg	negative Plasmodium genus
171	Negative	neg	Truly negative Plasmodium genus	neg	negative Plasmodium genus
172	Negative	neg	Truly negative Plasmodium genus	neg	negative Plasmodium genus
173	Negative	neg	Truly negative Plasmodium genus	neg	negative Plasmodium genus
174	Negative	neg	Truly negative Plasmodium genus	neg	negative Plasmodium genus
175	Negative	neg	Truly negative Plasmodium genus	neg	negative Plasmodium genus
176	Negative	neg	Truly negative Plasmodium genus	neg	negative Plasmodium genus
177	Negative	neg	Truly negative Plasmodium genus	neg	negative Plasmodium genus
178	Negative	neg	Truly negative Plasmodium genus	neg	negative Plasmodium genus
179	Negative	neg	Truly negative Plasmodium genus	neg	negative Plasmodium genus
180	Negative	neg	Truly negative Plasmodium genus	neg	negative Plasmodium genus
181	Negative	neg	Truly negative Plasmodium genus	neg	negative Plasmodium genus
182	Negative	neg	Truly negative Plasmodium genus	neg	negative Plasmodium genus
183	Negative	neg	Truly negative Plasmodium genus	neg	negative Plasmodium genus
184	Negative	neg	Truly negative Plasmodium genus	neg	negative Plasmodium genus
185	Negative	neg	Truly negative Plasmodium genus	neg	negative Plasmodium genus
186	Negative	neg	Truly negative Plasmodium genus	neg	negative Plasmodium genus
187	Negative	neg	Truly negative Plasmodium genus	neg	negative Plasmodium genus
188	Negative	neg	Truly negative Plasmodium genus	neg	negative Plasmodium genus
189	Negative	neg	Truly negative Plasmodium genus	neg	negative Plasmodium genus
190	Negative	neg	Truly negative Plasmodium genus	neg	negative Plasmodium genus
191	Negative	neg	Truly negative Plasmodium genus	neg	negative Plasmodium genus
192	Negative	neg	Truly negative Plasmodium genus	neg	negative Plasmodium genus
193	Negative	neg	Truly negative Plasmodium genus	neg	negative Plasmodium genus
194	Negative	neg	Truly negative Plasmodium genus	neg	negative Plasmodium genus
195	Negative	neg	Truly negative Plasmodium genus	neg	negative Plasmodium genus
196	Negative	neg	Truly negative Plasmodium genus	neg	negative Plasmodium genus
197	Negative	neg	Truly negative Plasmodium genus	neg	negative Plasmodium genus
198	Negative	neg	Truly negative Plasmodium genus	neg	negative Plasmodium genus
199	Negative	neg	Truly negative Plasmodium genus	neg	negative Plasmodium genus
200	Negative	neg	Truly negative Plasmodium genus	neg	negative Plasmodium genus
201	Negative	neg	Truly negative Plasmodium genus	neg	negative Plasmodium genus
202	Negative	neg	Truly negative Plasmodium genus	neg	negative Plasmodium genus

## Sheet: Diagnosissensitivity(PF)
No.	Microscopic examination results	Real time PCR of P.falciparum results (Ct)	Interpreat Results	ddPCR of P.falciparum results (copies/ul)	Interpreat Results from ddPCR assay
1	P.falciparum positive	22.9	Truly positive P. falciparum	628	positive P. falciparum			No. of reference samples
2	P.falciparum positive	26.14	Truly positive P. falciparum	58.6	positive P. falciparum
3	P.falciparum positive	19.2	Truly positive P. falciparum	3190	positive P. falciparum			Truly positive (Microscopic and real-time PCR positive)	Truly negative (Microscopic and real-time PCR negative)
4	P.falciparum positive	21.65	Truly positive P. falciparum	1373	positive P. falciparum		P. falciparum detection
5	P.falciparum positive	21.44	Truly positive P. falciparum	629	positive P. falciparum		P. falciparum ddPCR positive	44 (TP)	0 (FP)
6	P.falciparum positive	20.45	Truly positive P. falciparum	1347	positive P. falciparum		P. falciparum ddPCR negative	0 (FN)	100 (TN)
7	P.falciparum positive	20.03	Truly positive P. falciparum	1709	positive P. falciparum
8	P.falciparum positive	23.1	Truly positive P. falciparum	589	positive P. falciparum
9	P.falciparum positive	17.75	Truly positive P. falciparum	3510	positive P. falciparum
10	P.falciparum positive	27.12	Truly positive P. falciparum	212	positive P. falciparum
11	P.falciparum positive	23.46	Truly positive P. falciparum	527	positive P. falciparum
12	P.falciparum positive	17.98	Truly positive P. falciparum	3150	positive P. falciparum
13	P.falciparum positive	17.75	Truly positive P. falciparum	3970	positive P. falciparum
14	P.falciparum positive	21.3	Truly positive P. falciparum	1626	positive P. falciparum
15	P.falciparum positive	20.05	Truly positive P. falciparum	3410	positive P. falciparum
16	P.falciparum positive	17.76	Truly positive P. falciparum	3920	positive P. falciparum
17	P.falciparum positive	22.28	Truly positive P. falciparum	1101	positive P. falciparum
18	P.falciparum positive	24.63	Truly positive P. falciparum	209	positive P. falciparum
19	P.falciparum positive	17.9	Truly positive P. falciparum	6890	positive P. falciparum
20	P.falciparum positive	21.71	Truly positive P. falciparum	1278	positive P. falciparum
21	P.falciparum positive	18.92	Truly positive P. falciparum	2880	positive P. falciparum
22	P.falciparum positive	21.21	Truly positive P. falciparum	794	positive P. falciparum
23	P.falciparum positive	20.19	Truly positive P. falciparum	1635	positive P. falciparum
24	P.falciparum positive	21.3	Truly positive P. falciparum	854	positive P. falciparum
25	P.falciparum positive	26.82	Truly positive P. falciparum	445	positive P. falciparum
26	P.falciparum positive	19.12	Truly positive P. falciparum	2570	positive P. falciparum
27	P.falciparum positive	20.07	Truly positive P. falciparum	3540	positive P. falciparum
28	P.falciparum positive	18.95	Truly positive P. falciparum	6470	positive P. falciparum
29	P.falciparum positive	27.8	Truly positive P. falciparum	478	positive P. falciparum
30	P.falciparum positive	27.5	Truly positive P. falciparum	406	positive P. falciparum
31	P.falciparum positive	24.76	Truly positive P. falciparum	2133	positive P. falciparum
32	P.falciparum positive	30.11	Truly positive P. falciparum	7.8	positive P. falciparum
33	P.falciparum positive	27.24	Truly positive P. falciparum	504	positive P. falciparum
34	P.falciparum positive	21.5	Truly positive P. falciparum	1650	positive P. falciparum
35	P.falciparum positive	32.39	Truly positive P. falciparum	6.8	positive P. falciparum
36	P.falciparum positive	30.32	Truly positive P. falciparum	6.5	positive P. falciparum
37	P.falciparum positive	27.72	Truly positive P. falciparum	40.7	positive P. falciparum
38	P.falciparum positive	27.47	Truly positive P. falciparum	39.2	positive P. falciparum
39	P.falciparum positive	24.86	Truly positive P. falciparum	217	positive P. falciparum
40	P.falciparum positive	32.01	Truly positive P. falciparum	4.8	positive P. falciparum
41	P.falciparum positive	30.23	Truly positive P. falciparum	8.2	positive P. falciparum
42	P.falciparum positive	24.12	Truly positive P. falciparum	205	positive P. falciparum
43	P.falciparum positive	27.31	Truly positive P. falciparum	43.9	positive P. falciparum
44	P.falciparum positive	22.15	Truly positive P. falciparum	713	positive P. falciparum
45	negative	neg	Truly negative P. falciparum	neg	negative P. falciparum
46	negative	neg	Truly negative P. falciparum	neg	negative P. falciparum
47	negative	neg	Truly negative P. falciparum	neg	negative P. falciparum
48	negative	neg	Truly negative P. falciparum	neg	negative P. falciparum
49	negative	neg	Truly negative P. falciparum	neg	negative P. falciparum
50	negative	neg	Truly negative P. falciparum	neg	negative P. falciparum
51	negative	neg	Truly negative P. falciparum	neg	negative P. falciparum
52	negative	neg	Truly negative P. falciparum	neg	negative P. falciparum
53	negative	neg	Truly negative P. falciparum	neg	negative P. falciparum
54	negative	neg	Truly negative P. falciparum	neg	negative P. falciparum
55	negative	neg	Truly negative P. falciparum	neg	negative P. falciparum
56	negative	neg	Truly negative P. falciparum	neg	negative P. falciparum
57	negative	neg	Truly negative P. falciparum	neg	negative P. falciparum
58	negative	neg	Truly negative P. falciparum	neg	negative P. falciparum
59	negative	neg	Truly negative P. falciparum	neg	negative P. falciparum
60	negative	neg	Truly negative P. falciparum	neg	negative P. falciparum
61	negative	neg	Truly negative P. falciparum	neg	negative P. falciparum
62	negative	neg	Truly negative P. falciparum	neg	negative P. falciparum
63	negative	neg	Truly negative P. falciparum	neg	negative P. falciparum
64	negative	neg	Truly negative P. falciparum	neg	negative P. falciparum
65	negative	neg	Truly negative P. falciparum	neg	negative P. falciparum
66	negative	neg	Truly negative P. falciparum	neg	negative P. falciparum
67	negative	neg	Truly negative P. falciparum	neg	negative P. falciparum
68	negative	neg	Truly negative P. falciparum	neg	negative P. falciparum
69	negative	neg	Truly negative P. falciparum	neg	negative P. falciparum
70	negative	neg	Truly negative P. falciparum	neg	negative P. falciparum
71	negative	neg	Truly negative P. falciparum	neg	negative P. falciparum
72	negative	neg	Truly negative P. falciparum	neg	negative P. falciparum
73	negative	neg	Truly negative P. falciparum	neg	negative P. falciparum
74	negative	neg	Truly negative P. falciparum	neg	negative P. falciparum
75	negative	neg	Truly negative P. falciparum	neg	negative P. falciparum
76	negative	neg	Truly negative P. falciparum	neg	negative P. falciparum
77	negative	neg	Truly negative P. falciparum	neg	negative P. falciparum
78	negative	neg	Truly negative P. falciparum	neg	negative P. falciparum
79	negative	neg	Truly negative P. falciparum	neg	negative P. falciparum
80	negative	neg	Truly negative P. falciparum	neg	negative P. falciparum
81	negative	neg	Truly negative P. falciparum	neg	negative P. falciparum
82	negative	neg	Truly negative P. falciparum	neg	negative P. falciparum
83	negative	neg	Truly negative P. falciparum	neg	negative P. falciparum
84	negative	neg	Truly negative P. falciparum	neg	negative P. falciparum
85	negative	neg	Truly negative P. falciparum	neg	negative P. falciparum
86	negative	neg	Truly negative P. falciparum	neg	negative P. falciparum
87	negative	neg	Truly negative P. falciparum	neg	negative P. falciparum
88	negative	neg	Truly negative P. falciparum	neg	negative P. falciparum
89	negative	neg	Truly negative P. falciparum	neg	negative P. falciparum
90	negative	neg	Truly negative P. falciparum	neg	negative P. falciparum
91	negative	neg	Truly negative P. falciparum	neg	negative P. falciparum
92	negative	neg	Truly negative P. falciparum	neg	negative P. falciparum
93	negative	neg	Truly negative P. falciparum	neg	negative P. falciparum
94	negative	neg	Truly negative P. falciparum	neg	negative P. falciparum
95	negative	neg	Truly negative P. falciparum	neg	negative P. falciparum
96	negative	neg	Truly negative P. falciparum	neg	negative P. falciparum
97	negative	neg	Truly negative P. falciparum	neg	negative P. falciparum
98	negative	neg	Truly negative P. falciparum	neg	negative P. falciparum
99	negative	neg	Truly negative P. falciparum	neg	negative P. falciparum
100	negative	neg	Truly negative P. falciparum	neg	negative P. falciparum
101	negative	neg	Truly negative P. falciparum	neg	negative P. falciparum
102	negative	neg	Truly negative P. falciparum	neg	negative P. falciparum
103	negative	neg	Truly negative P. falciparum	neg	negative P. falciparum
104	negative	neg	Truly negative P. falciparum	neg	negative P. falciparum
105	negative	neg	Truly negative P. falciparum	neg	negative P. falciparum
106	negative	neg	Truly negative P. falciparum	neg	negative P. falciparum
107	negative	neg	Truly negative P. falciparum	neg	negative P. falciparum
108	negative	neg	Truly negative P. falciparum	neg	negative P. falciparum
109	negative	neg	Truly negative P. falciparum	neg	negative P. falciparum
110	negative	neg	Truly negative P. falciparum	neg	negative P. falciparum
111	negative	neg	Truly negative P. falciparum	neg	negative P. falciparum
112	negative	neg	Truly negative P. falciparum	neg	negative P. falciparum
113	negative	neg	Truly negative P. falciparum	neg	negative P. falciparum
114	negative	neg	Truly negative P. falciparum	neg	negative P. falciparum
115	negative	neg	Truly negative P. falciparum	neg	negative P. falciparum
116	negative	neg	Truly negative P. falciparum	neg	negative P. falciparum
117	negative	neg	Truly negative P. falciparum	neg	negative P. falciparum
118	negative	neg	Truly negative P. falciparum	neg	negative P. falciparum
119	negative	neg	Truly negative P. falciparum	neg	negative P. falciparum
120	negative	neg	Truly negative P. falciparum	neg	negative P. falciparum
121	negative	neg	Truly negative P. falciparum	neg	negative P. falciparum
122	negative	neg	Truly negative P. falciparum	neg	negative P. falciparum
123	negative	neg	Truly negative P. falciparum	neg	negative P. falciparum
124	negative	neg	Truly negative P. falciparum	neg	negative P. falciparum
125	negative	neg	Truly negative P. falciparum	neg	negative P. falciparum
126	negative	neg	Truly negative P. falciparum	neg	negative P. falciparum
127	negative	neg	Truly negative P. falciparum	neg	negative P. falciparum
128	negative	neg	Truly negative P. falciparum	neg	negative P. falciparum
129	negative	neg	Truly negative P. falciparum	neg	negative P. falciparum
130	negative	neg	Truly negative P. falciparum	neg	negative P. falciparum
131	negative	neg	Truly negative P. falciparum	neg	negative P. falciparum
132	negative	neg	Truly negative P. falciparum	neg	negative P. falciparum
133	negative	neg	Truly negative P. falciparum	neg	negative P. falciparum
134	negative	neg	Truly negative P. falciparum	neg	negative P. falciparum
135	negative	neg	Truly negative P. falciparum	neg	negative P. falciparum
136	negative	neg	Truly negative P. falciparum	neg	negative P. falciparum
137	negative	neg	Truly negative P. falciparum	neg	negative P. falciparum
138	negative	neg	Truly negative P. falciparum	neg	negative P. falciparum
139	negative	neg	Truly negative P. falciparum	neg	negative P. falciparum
140	negative	neg	Truly negative P. falciparum	neg	negative P. falciparum
141	negative	neg	Truly negative P. falciparum	neg	negative P. falciparum
142	negative	neg	Truly negative P. falciparum	neg	negative P. falciparum
143	negative	neg	Truly negative P. falciparum	neg	negative P. falciparum
144	negative	neg	Truly negative P. falciparum	neg	negative P. falciparum

## Sheet: Diagnosissensitivity(PV)
No.	Microscopic examination results	Real time PCR of P.vivax results (Ct)	Interpreat Results	ddPCR of P.vivax results (copies/ul)	Interpreat Results from ddPCR assay
1	P.vivax positive	22.99	Truly positive P. vivax	3620	positive P. vivax			No. of reference samples
2	P.vivax positive	28.9	Truly positive P. vivax	80	positive P. vivax
3	P.vivax positive	31.56	Truly positive P. vivax	36.3	positive P. vivax			Truly positive (Microscopic and real-time PCR positive)	Truly negative (Microscopic and real-time PCR negative)
4	P.vivax positive	22.81	Truly positive P. vivax	2211	positive P. vivax		P. vivax detection
5	P.vivax positive	26.03	Truly positive P. vivax	466	positive P. vivax		P. vivax ddPCR positive	41 (TP)	0 (FP)
6	P.vivax positive	27.82	Truly positive P. vivax	249	positive P. vivax		P. viviax ddPCR negative	0 (FN)	100 (TN)
7	P.vivax positive	26.51	Truly positive P. vivax	417	positive P. vivax
8	P.vivax positive	25.09	Truly positive P. vivax	1179	positive P. vivax
9	P.vivax positive	31.03	Truly positive P. vivax	47.7	positive P. vivax
10	P.vivax positive	25.09	Truly positive P. vivax	1054	positive P. vivax
11	P.vivax positive	28.69	Truly positive P. vivax	217	positive P. vivax
12	P.vivax positive	28.14	Truly positive P. vivax	264	positive P. vivax
13	P.vivax positive	24.9	Truly positive P. vivax	1731	positive P. vivax
14	P.vivax positive	23.43	Truly positive P. vivax	2330	positive P. vivax
15	P.vivax positive	27.11	Truly positive P. vivax	175	positive P. vivax
16	P.vivax positive	30.69	Truly positive P. vivax	49.9	positive P. vivax
17	P.vivax positive	26.91	Truly positive P. vivax	515	positive P. vivax
18	P.vivax positive	23.11	Truly positive P. vivax	2420	positive P. vivax
19	P.vivax positive	30.35	Truly positive P. vivax	3.8	positive P. vivax
20	P.vivax positive	21.86	Truly positive P. vivax	2850	positive P. vivax
21	P.vivax positive	25.07	Truly positive P. vivax	749	positive P. vivax
22	P.vivax positive	30.12	Truly positive P. vivax	45.8	positive P. vivax
23	P.vivax positive	23.48	Truly positive P. vivax	2460	positive P. vivax
24	P.vivax positive	23.83	Truly positive P. vivax	1759	positive P. vivax
25	P.vivax positive	32.59	Truly positive P. vivax	16.4	positive P. vivax
26	P.vivax positive	25.8	Truly positive P. vivax	682	positive P. vivax
27	P.vivax positive	30.12	Truly positive P. vivax	17.2	positive P. vivax
28	P.vivax positive	27.77	Truly positive P. vivax	156	positive P. vivax
29	P.vivax positive	26.7	Truly positive P. vivax	80	positive P. vivax
30	P.vivax positive	30.29	Truly positive P. vivax	45.2	positive P. vivax
31	P.vivax positive	27.75	Truly positive P. vivax	154	positive P. vivax
32	P.vivax positive	23.98	Truly positive P. vivax	1902	positive P. vivax
33	P.vivax positive	25.9	Truly positive P. vivax	76	positive P. vivax
34	P.vivax positive	32.84	Truly positive P. vivax	2.92	positive P. vivax
35	P.vivax positive	32.93	Truly positive P. vivax	2.86	positive P. vivax
36	P.vivax positive	25.46	Truly positive P. vivax	185	positive P. vivax
37	P.vivax positive	26.02	Truly positive P. vivax	266	positive P. vivax
38	P.vivax positive	33.65	Truly positive P. vivax	1.8	positive P. vivax
39	P.vivax positive	31.65	Truly positive P. vivax	9.5	positive P. vivax
40	P.vivax positive	28.66	Truly positive P. vivax	52.4	positive P. vivax
41	P.vivax positive	29.11	Truly positive P. vivax	51.2	positive P. vivax
42	negative	neg	Truly negative P. vivax	neg	negative P. vivax
43	negative	neg	Truly negative P. vivax	neg	negative P. vivax
44	negative	neg	Truly negative P. vivax	neg	negative P. vivax
45	negative	neg	Truly negative P. vivax	neg	negative P. vivax
46	negative	neg	Truly negative P. vivax	neg	negative P. vivax
47	negative	neg	Truly negative P. vivax	neg	negative P. vivax
48	negative	neg	Truly negative P. vivax	neg	negative P. vivax
49	negative	neg	Truly negative P. vivax	neg	negative P. vivax
50	negative	neg	Truly negative P. vivax	neg	negative P. vivax
51	negative	neg	Truly negative P. vivax	neg	negative P. vivax
52	negative	neg	Truly negative P. vivax	neg	negative P. vivax
53	negative	neg	Truly negative P. vivax	neg	negative P. vivax
54	negative	neg	Truly negative P. vivax	neg	negative P. vivax
55	negative	neg	Truly negative P. vivax	neg	negative P. vivax
56	negative	neg	Truly negative P. vivax	neg	negative P. vivax
57	negative	neg	Truly negative P. vivax	neg	negative P. vivax
58	negative	neg	Truly negative P. vivax	neg	negative P. vivax
59	negative	neg	Truly negative P. vivax	neg	negative P. vivax
60	negative	neg	Truly negative P. vivax	neg	negative P. vivax
61	negative	neg	Truly negative P. vivax	neg	negative P. vivax
62	negative	neg	Truly negative P. vivax	neg	negative P. vivax
63	negative	neg	Truly negative P. vivax	neg	negative P. vivax
64	negative	neg	Truly negative P. vivax	neg	negative P. vivax
65	negative	neg	Truly negative P. vivax	neg	negative P. vivax
66	negative	neg	Truly negative P. vivax	neg	negative P. vivax
67	negative	neg	Truly negative P. vivax	neg	negative P. vivax
68	negative	neg	Truly negative P. vivax	neg	negative P. vivax
69	negative	neg	Truly negative P. vivax	neg	negative P. vivax
70	negative	neg	Truly negative P. vivax	neg	negative P. vivax
71	negative	neg	Truly negative P. vivax	neg	negative P. vivax
72	negative	neg	Truly negative P. vivax	neg	negative P. vivax
73	negative	neg	Truly negative P. vivax	neg	negative P. vivax
74	negative	neg	Truly negative P. vivax	neg	negative P. vivax
75	negative	neg	Truly negative P. vivax	neg	negative P. vivax
76	negative	neg	Truly negative P. vivax	neg	negative P. vivax
77	negative	neg	Truly negative P. vivax	neg	negative P. vivax
78	negative	neg	Truly negative P. vivax	neg	negative P. vivax
79	negative	neg	Truly negative P. vivax	neg	negative P. vivax
80	negative	neg	Truly negative P. vivax	neg	negative P. vivax
81	negative	neg	Truly negative P. vivax	neg	negative P. vivax
82	negative	neg	Truly negative P. vivax	neg	negative P. vivax
83	negative	neg	Truly negative P. vivax	neg	negative P. vivax
84	negative	neg	Truly negative P. vivax	neg	negative P. vivax
85	negative	neg	Truly negative P. vivax	neg	negative P. vivax
86	negative	neg	Truly negative P. vivax	neg	negative P. vivax
87	negative	neg	Truly negative P. vivax	neg	negative P. vivax
88	negative	neg	Truly negative P. vivax	neg	negative P. vivax
89	negative	neg	Truly negative P. vivax	neg	negative P. vivax
90	negative	neg	Truly negative P. vivax	neg	negative P. vivax
91	negative	neg	Truly negative P. vivax	neg	negative P. vivax
92	negative	neg	Truly negative P. vivax	neg	negative P. vivax
93	negative	neg	Truly negative P. vivax	neg	negative P. vivax
94	negative	neg	Truly negative P. vivax	neg	negative P. vivax
95	negative	neg	Truly negative P. vivax	neg	negative P. vivax
96	negative	neg	Truly negative P. vivax	neg	negative P. vivax
97	negative	neg	Truly negative P. vivax	neg	negative P. vivax
98	negative	neg	Truly negative P. vivax	neg	negative P. vivax
99	negative	neg	Truly negative P. vivax	neg	negative P. vivax
100	negative	neg	Truly negative P. vivax	neg	negative P. vivax
101	negative	neg	Truly negative P. vivax	neg	negative P. vivax
102	negative	neg	Truly negative P. vivax	neg	negative P. vivax
103	negative	neg	Truly negative P. vivax	neg	negative P. vivax
104	negative	neg	Truly negative P. vivax	neg	negative P. vivax
105	negative	neg	Truly negative P. vivax	neg	negative P. vivax
106	negative	neg	Truly negative P. vivax	neg	negative P. vivax
107	negative	neg	Truly negative P. vivax	neg	negative P. vivax
108	negative	neg	Truly negative P. vivax	neg	negative P. vivax
109	negative	neg	Truly negative P. vivax	neg	negative P. vivax
110	negative	neg	Truly negative P. vivax	neg	negative P. vivax
111	negative	neg	Truly negative P. vivax	neg	negative P. vivax
112	negative	neg	Truly negative P. vivax	neg	negative P. vivax
113	negative	neg	Truly negative P. vivax	neg	negative P. vivax
114	negative	neg	Truly negative P. vivax	neg	negative P. vivax
115	negative	neg	Truly negative P. vivax	neg	negative P. vivax
116	negative	neg	Truly negative P. vivax	neg	negative P. vivax
117	negative	neg	Truly negative P. vivax	neg	negative P. vivax
118	negative	neg	Truly negative P. vivax	neg	negative P. vivax
119	negative	neg	Truly negative P. vivax	neg	negative P. vivax
120	negative	neg	Truly negative P. vivax	neg	negative P. vivax
121	negative	neg	Truly negative P. vivax	neg	negative P. vivax
122	negative	neg	Truly negative P. vivax	neg	negative P. vivax
123	negative	neg	Truly negative P. vivax	neg	negative P. vivax
124	negative	neg	Truly negative P. vivax	neg	negative P. vivax
125	negative	neg	Truly negative P. vivax	neg	negative P. vivax
126	negative	neg	Truly negative P. vivax	neg	negative P. vivax
127	negative	neg	Truly negative P. vivax	neg	negative P. vivax
128	negative	neg	Truly negative P. vivax	neg	negative P. vivax
129	negative	neg	Truly negative P. vivax	neg	negative P. vivax
130	negative	neg	Truly negative P. vivax	neg	negative P. vivax
131	negative	neg	Truly negative P. vivax	neg	negative P. vivax
132	negative	neg	Truly negative P. vivax	neg	negative P. vivax
133	negative	neg	Truly negative P. vivax	neg	negative P. vivax
134	negative	neg	Truly negative P. vivax	neg	negative P. vivax
135	negative	neg	Truly negative P. vivax	neg	negative P. vivax
136	negative	neg	Truly negative P. vivax	neg	negative P. vivax
137	negative	neg	Truly negative P. vivax	neg	negative P. vivax
138	negative	neg	Truly negative P. vivax	neg	negative P. vivax
139	negative	neg	Truly negative P. vivax	neg	negative P. vivax
140	negative	neg	Truly negative P. vivax	neg	negative P. vivax
141	negative	neg	Truly negative P. vivax	neg	negative P. vivax

## Sheet: Diagnosissensitivity(PM)
No.	Microscopic examination results	Real time PCR of P.malariae results (Ct)	Interpreat Results	ddPCR of P.malariae results (copies/ul)	Interpreat Results from ddPCR assay
1	P.malariae positive	26.5	Truly positive P. malariae	49.3	positive P. malariae			No. of reference samples
2	P.malariae positive	31.24	Truly positive P. malariae	1.9	positive P. malariae
3	P.malariae positive	25.2	Truly positive P. malariae	102.4	positive P. malariae			Truly positive (Microscopic and real-time PCR positive)	Truly negative (Microscopic and real-time PCR negative)
4	P.malariae positive	25.81	Truly positive P. malariae	113.5	positive P. malariae		P. malariae detection
5	P.malariae positive	28.28	Truly positive P. malariae	8.2	positive P. malariae		P. malariae ddPCR positive	9 (TP)	0 (FP)
6	P.malariae positive	28.02	Truly positive P. malariae	21.3	positive P. malariae		P. malariae ddPCR negative	0 (FN)	100 (TN)
7	P.malariae positive	31.59	Truly positive P. malariae	2.3	positive P. malariae
8	P.malariae positive	31.17	Truly positive P. malariae	3.5	positive P. malariae
9	P.malariae positive	27.8	Truly positive P. malariae	11.5	positive P. malariae
10	negative	neg	Truly negative P. malariae	neg	negative P. malariae
11	negative	neg	Truly negative P. malariae	neg	negative P. malariae
12	negative	neg	Truly negative P. malariae	neg	negative P. malariae
13	negative	neg	Truly negative P. malariae	neg	negative P. malariae
14	negative	neg	Truly negative P. malariae	neg	negative P. malariae
15	negative	neg	Truly negative P. malariae	neg	negative P. malariae
16	negative	neg	Truly negative P. malariae	neg	negative P. malariae
17	negative	neg	Truly negative P. malariae	neg	negative P. malariae
18	negative	neg	Truly negative P. malariae	neg	negative P. malariae
19	negative	neg	Truly negative P. malariae	neg	negative P. malariae
20	negative	neg	Truly negative P. malariae	neg	negative P. malariae
21	negative	neg	Truly negative P. malariae	neg	negative P. malariae
22	negative	neg	Truly negative P. malariae	neg	negative P. malariae
23	negative	neg	Truly negative P. malariae	neg	negative P. malariae
24	negative	neg	Truly negative P. malariae	neg	negative P. malariae
25	negative	neg	Truly negative P. malariae	neg	negative P. malariae
26	negative	neg	Truly negative P. malariae	neg	negative P. malariae
27	negative	neg	Truly negative P. malariae	neg	negative P. malariae
28	negative	neg	Truly negative P. malariae	neg	negative P. malariae
29	negative	neg	Truly negative P. malariae	neg	negative P. malariae
30	negative	neg	Truly negative P. malariae	neg	negative P. malariae
31	negative	neg	Truly negative P. malariae	neg	negative P. malariae
32	negative	neg	Truly negative P. malariae	neg	negative P. malariae
33	negative	neg	Truly negative P. malariae	neg	negative P. malariae
34	negative	neg	Truly negative P. malariae	neg	negative P. malariae
35	negative	neg	Truly negative P. malariae	neg	negative P. malariae
36	negative	neg	Truly negative P. malariae	neg	negative P. malariae
37	negative	neg	Truly negative P. malariae	neg	negative P. malariae
38	negative	neg	Truly negative P. malariae	neg	negative P. malariae
39	negative	neg	Truly negative P. malariae	neg	negative P. malariae
40	negative	neg	Truly negative P. malariae	neg	negative P. malariae
41	negative	neg	Truly negative P. malariae	neg	negative P. malariae
42	negative	neg	Truly negative P. malariae	neg	negative P. malariae
43	negative	neg	Truly negative P. malariae	neg	negative P. malariae
44	negative	neg	Truly negative P. malariae	neg	negative P. malariae
45	negative	neg	Truly negative P. malariae	neg	negative P. malariae
46	negative	neg	Truly negative P. malariae	neg	negative P. malariae
47	negative	neg	Truly negative P. malariae	neg	negative P. malariae
48	negative	neg	Truly negative P. malariae	neg	negative P. malariae
49	negative	neg	Truly negative P. malariae	neg	negative P. malariae
50	negative	neg	Truly negative P. malariae	neg	negative P. malariae
51	negative	neg	Truly negative P. malariae	neg	negative P. malariae
52	negative	neg	Truly negative P. malariae	neg	negative P. malariae
53	negative	neg	Truly negative P. malariae	neg	negative P. malariae
54	negative	neg	Truly negative P. malariae	neg	negative P. malariae
55	negative	neg	Truly negative P. malariae	neg	negative P. malariae
56	negative	neg	Truly negative P. malariae	neg	negative P. malariae
57	negative	neg	Truly negative P. malariae	neg	negative P. malariae
58	negative	neg	Truly negative P. malariae	neg	negative P. malariae
59	negative	neg	Truly negative P. malariae	neg	negative P. malariae
60	negative	neg	Truly negative P. malariae	neg	negative P. malariae
61	negative	neg	Truly negative P. malariae	neg	negative P. malariae
62	negative	neg	Truly negative P. malariae	neg	negative P. malariae
63	negative	neg	Truly negative P. malariae	neg	negative P. malariae
64	negative	neg	Truly negative P. malariae	neg	negative P. malariae
65	negative	neg	Truly negative P. malariae	neg	negative P. malariae
66	negative	neg	Truly negative P. malariae	neg	negative P. malariae
67	negative	neg	Truly negative P. malariae	neg	negative P. malariae
68	negative	neg	Truly negative P. malariae	neg	negative P. malariae
69	negative	neg	Truly negative P. malariae	neg	negative P. malariae
70	negative	neg	Truly negative P. malariae	neg	negative P. malariae
71	negative	neg	Truly negative P. malariae	neg	negative P. malariae
72	negative	neg	Truly negative P. malariae	neg	negative P. malariae
73	negative	neg	Truly negative P. malariae	neg	negative P. malariae
74	negative	neg	Truly negative P. malariae	neg	negative P. malariae
75	negative	neg	Truly negative P. malariae	neg	negative P. malariae
76	negative	neg	Truly negative P. malariae	neg	negative P. malariae
77	negative	neg	Truly negative P. malariae	neg	negative P. malariae
78	negative	neg	Truly negative P. malariae	neg	negative P. malariae
79	negative	neg	Truly negative P. malariae	neg	negative P. malariae
80	negative	neg	Truly negative P. malariae	neg	negative P. malariae
81	negative	neg	Truly negative P. malariae	neg	negative P. malariae
82	negative	neg	Truly negative P. malariae	neg	negative P. malariae
83	negative	neg	Truly negative P. malariae	neg	negative P. malariae
84	negative	neg	Truly negative P. malariae	neg	negative P. malariae
85	negative	neg	Truly negative P. malariae	neg	negative P. malariae
86	negative	neg	Truly negative P. malariae	neg	negative P. malariae
87	negative	neg	Truly negative P. malariae	neg	negative P. malariae
88	negative	neg	Truly negative P. malariae	neg	negative P. malariae
89	negative	neg	Truly negative P. malariae	neg	negative P. malariae
90	negative	neg	Truly negative P. malariae	neg	negative P. malariae
91	negative	neg	Truly negative P. malariae	neg	negative P. malariae
92	negative	neg	Truly negative P. malariae	neg	negative P. malariae
93	negative	neg	Truly negative P. malariae	neg	negative P. malariae
94	negative	neg	Truly negative P. malariae	neg	negative P. malariae
95	negative	neg	Truly negative P. malariae	neg	negative P. malariae
96	negative	neg	Truly negative P. malariae	neg	negative P. malariae
97	negative	neg	Truly negative P. malariae	neg	negative P. malariae
98	negative	neg	Truly negative P. malariae	neg	negative P. malariae
99	negative	neg	Truly negative P. malariae	neg	negative P. malariae
100	negative	neg	Truly negative P. malariae	neg	negative P. malariae
101	negative	neg	Truly negative P. malariae	neg	negative P. malariae
102	negative	neg	Truly negative P. malariae	neg	negative P. malariae
103	negative	neg	Truly negative P. malariae	neg	negative P. malariae
104	negative	neg	Truly negative P. malariae	neg	negative P. malariae
105	negative	neg	Truly negative P. malariae	neg	negative P. malariae
106	negative	neg	Truly negative P. malariae	neg	negative P. malariae
107	negative	neg	Truly negative P. malariae	neg	negative P. malariae
108	negative	neg	Truly negative P. malariae	neg	negative P. malariae
109	negative	neg	Truly negative P. malariae	neg	negative P. malariae

## Sheet: Diagnosissensitivity(PO)
No.	Microscopic examination results	Real time PCR of P.ovale results (Ct)	Interpreat Results	ddPCR of P.ovale results (copies/ul)	Interpreat Results from ddPCR assay
1	P.ovale positive	32.21	Truly positive P. ovale	3.2	positive P. ovale			No. of reference samples
2	P.ovale positive	34.88	Truly positive P. ovale	2.9	positive P. ovale
3	P.ovale positive	31.12	Truly positive P. ovale	4.2	positive P. ovale			Truly positive (Microscopic and real-time PCR positive)	Truly negative (Microscopic and real-time PCR negative)
4	P.ovale positive	30.51	Truly positive P. ovale	17	positive P. ovale		P. ovale detection
5	P.ovale positive	34.92	Truly positive P. ovale	2.6	positive P. ovale		P. ovale ddPCR positive	8 (TP)	0 (FP)
6	P.ovale positive	32.48	Truly positive P. ovale	3.51	positive P. ovale		P. ovale ddPCR negative	0 (FN)	100 (TN)
7	P.ovale positive	30.89	Truly positive P. ovale	12.8	positive P. ovale
8	P.ovale positive	32.21	Truly positive P. ovale	3.9	positive P. ovale
9	negative	neg	Truly negative P. ovale	neg	negative P. ovale
10	negative	neg	Truly negative P. ovale	neg	negative P. ovale
11	negative	neg	Truly negative P. ovale	neg	negative P. ovale
12	negative	neg	Truly negative P. ovale	neg	negative P. ovale
13	negative	neg	Truly negative P. ovale	neg	negative P. ovale
14	negative	neg	Truly negative P. ovale	neg	negative P. ovale
15	negative	neg	Truly negative P. ovale	neg	negative P. ovale
16	negative	neg	Truly negative P. ovale	neg	negative P. ovale
17	negative	neg	Truly negative P. ovale	neg	negative P. ovale
18	negative	neg	Truly negative P. ovale	neg	negative P. ovale
19	negative	neg	Truly negative P. ovale	neg	negative P. ovale
20	negative	neg	Truly negative P. ovale	neg	negative P. ovale
21	negative	neg	Truly negative P. ovale	neg	negative P. ovale
22	negative	neg	Truly negative P. ovale	neg	negative P. ovale
23	negative	neg	Truly negative P. ovale	neg	negative P. ovale
24	negative	neg	Truly negative P. ovale	neg	negative P. ovale
25	negative	neg	Truly negative P. ovale	neg	negative P. ovale
26	negative	neg	Truly negative P. ovale	neg	negative P. ovale
27	negative	neg	Truly negative P. ovale	neg	negative P. ovale
28	negative	neg	Truly negative P. ovale	neg	negative P. ovale
29	negative	neg	Truly negative P. ovale	neg	negative P. ovale
30	negative	neg	Truly negative P. ovale	neg	negative P. ovale
31	negative	neg	Truly negative P. ovale	neg	negative P. ovale
32	negative	neg	Truly negative P. ovale	neg	negative P. ovale
33	negative	neg	Truly negative P. ovale	neg	negative P. ovale
34	negative	neg	Truly negative P. ovale	neg	negative P. ovale
35	negative	neg	Truly negative P. ovale	neg	negative P. ovale
36	negative	neg	Truly negative P. ovale	neg	negative P. ovale
37	negative	neg	Truly negative P. ovale	neg	negative P. ovale
38	negative	neg	Truly negative P. ovale	neg	negative P. ovale
39	negative	neg	Truly negative P. ovale	neg	negative P. ovale
40	negative	neg	Truly negative P. ovale	neg	negative P. ovale
41	negative	neg	Truly negative P. ovale	neg	negative P. ovale
42	negative	neg	Truly negative P. ovale	neg	negative P. ovale
43	negative	neg	Truly negative P. ovale	neg	negative P. ovale
44	negative	neg	Truly negative P. ovale	neg	negative P. ovale
45	negative	neg	Truly negative P. ovale	neg	negative P. ovale
46	negative	neg	Truly negative P. ovale	neg	negative P. ovale
47	negative	neg	Truly negative P. ovale	neg	negative P. ovale
48	negative	neg	Truly negative P. ovale	neg	negative P. ovale
49	negative	neg	Truly negative P. ovale	neg	negative P. ovale
50	negative	neg	Truly negative P. ovale	neg	negative P. ovale
51	negative	neg	Truly negative P. ovale	neg	negative P. ovale
52	negative	neg	Truly negative P. ovale	neg	negative P. ovale
53	negative	neg	Truly negative P. ovale	neg	negative P. ovale
54	negative	neg	Truly negative P. ovale	neg	negative P. ovale
55	negative	neg	Truly negative P. ovale	neg	negative P. ovale
56	negative	neg	Truly negative P. ovale	neg	negative P. ovale
57	negative	neg	Truly negative P. ovale	neg	negative P. ovale
58	negative	neg	Truly negative P. ovale	neg	negative P. ovale
59	negative	neg	Truly negative P. ovale	neg	negative P. ovale
60	negative	neg	Truly negative P. ovale	neg	negative P. ovale
61	negative	neg	Truly negative P. ovale	neg	negative P. ovale
62	negative	neg	Truly negative P. ovale	neg	negative P. ovale
63	negative	neg	Truly negative P. ovale	neg	negative P. ovale
64	negative	neg	Truly negative P. ovale	neg	negative P. ovale
65	negative	neg	Truly negative P. ovale	neg	negative P. ovale
66	negative	neg	Truly negative P. ovale	neg	negative P. ovale
67	negative	neg	Truly negative P. ovale	neg	negative P. ovale
68	negative	neg	Truly negative P. ovale	neg	negative P. ovale
69	negative	neg	Truly negative P. ovale	neg	negative P. ovale
70	negative	neg	Truly negative P. ovale	neg	negative P. ovale
71	negative	neg	Truly negative P. ovale	neg	negative P. ovale
72	negative	neg	Truly negative P. ovale	neg	negative P. ovale
73	negative	neg	Truly negative P. ovale	neg	negative P. ovale
74	negative	neg	Truly negative P. ovale	neg	negative P. ovale
75	negative	neg	Truly negative P. ovale	neg	negative P. ovale
76	negative	neg	Truly negative P. ovale	neg	negative P. ovale
77	negative	neg	Truly negative P. ovale	neg	negative P. ovale
78	negative	neg	Truly negative P. ovale	neg	negative P. ovale
79	negative	neg	Truly negative P. ovale	neg	negative P. ovale
80	negative	neg	Truly negative P. ovale	neg	negative P. ovale
81	negative	neg	Truly negative P. ovale	neg	negative P. ovale
82	negative	neg	Truly negative P. ovale	neg	negative P. ovale
83	negative	neg	Truly negative P. ovale	neg	negative P. ovale
84	negative	neg	Truly negative P. ovale	neg	negative P. ovale
85	negative	neg	Truly negative P. ovale	neg	negative P. ovale
86	negative	neg	Truly negative P. ovale	neg	negative P. ovale
87	negative	neg	Truly negative P. ovale	neg	negative P. ovale
88	negative	neg	Truly negative P. ovale	neg	negative P. ovale
89	negative	neg	Truly negative P. ovale	neg	negative P. ovale
90	negative	neg	Truly negative P. ovale	neg	negative P. ovale
91	negative	neg	Truly negative P. ovale	neg	negative P. ovale
92	negative	neg	Truly negative P. ovale	neg	negative P. ovale
93	negative	neg	Truly negative P. ovale	neg	negative P. ovale
94	negative	neg	Truly negative P. ovale	neg	negative P. ovale
95	negative	neg	Truly negative P. ovale	neg	negative P. ovale
96	negative	neg	Truly negative P. ovale	neg	negative P. ovale
97	negative	neg	Truly negative P. ovale	neg	negative P. ovale
98	negative	neg	Truly negative P. ovale	neg	negative P. ovale
99	negative	neg	Truly negative P. ovale	neg	negative P. ovale
100	negative	neg	Truly negative P. ovale	neg	negative P. ovale
101	negative	neg	Truly negative P. ovale	neg	negative P. ovale
102	negative	neg	Truly negative P. ovale	neg	negative P. ovale
103	negative	neg	Truly negative P. ovale	neg	negative P. ovale
104	negative	neg	Truly negative P. ovale	neg	negative P. ovale
105	negative	neg	Truly negative P. ovale	neg	negative P. ovale
106	negative	neg	Truly negative P. ovale	neg	negative P. ovale
107	negative	neg	Truly negative P. ovale	neg	negative P. ovale
108	negative	neg	Truly negative P. ovale	neg	negative P. ovale
