# Supplementary material for: Four human Plasmodium species quantification using droplet digital PCR
Source: PLoS One. 2017 Apr 19;12(4):e0175771. doi: 10.1371/journal.pone.0175771 (PMC5396971; doi:10.1371/journal.pone.0175771)
Supplement: S2 File — (XLSX) [file pone.0175771.s009.xlsx]

## Sheet: 32 subclinical
No	Real-time PCR of Plasmodium genus (Ct)	ddPCR of Plasmodium genus (copies/ul)	Real-time PCR assay of Plasmodium species(Ct)				ddPCR of Plasmodium species(copies/ul)				Interpreat Results
			P.falciaprum	P.vivax	P.malariae	P.ovale	P.falciparum	P.vivax	P.malariae	P.ovale
1	36.11	0.45	neg	neg	neg	neg	neg	neg	0.32	neg	P.malariae
2	34.79	0.58	neg	neg	neg	neg	neg	0.18 (0.16)*	0.36	neg	P.vivax + P.malariae
3	35.04	0.55	neg	neg	neg	neg	neg	0.43	neg	neg	P.vivax
4	34.84	0.31	neg	neg	neg	neg	neg	0.16 (0.21)*	neg	neg	P.vivax
5	35.39	0.45	neg	neg	neg	neg	neg	0.35	neg	neg	P.vivax
6	34.54	0.48	neg	neg	neg	neg	neg	neg	0.39	neg	P.malariae
7	38.79	0.29	neg	neg	neg	neg	neg	neg	0.17 (0.18)*	neg	P.malariae
8	33.46	0.35	neg	neg	neg	neg	neg	0.21	neg	neg	P.vivax
9	35.83	0.18 (0.26)*	neg	neg	neg	neg	neg	0.18(0.12)*	neg	neg	P.vivax
10	35.2	0.16 (0.18)*	neg	neg	neg	neg	neg	0.14(0.21)*	neg	neg	P.vivax
11	35.78	0.48	neg	neg	neg	neg	neg	0.32	neg	neg	P.vivax
12	36.07	0.62	neg	neg	neg	neg	neg	neg	0.58	neg	P.malariae
13	34.62	0.54	neg	neg	neg	neg	neg	0.14 (0.16)*	neg	neg	P.vivax
14	34.77	0.77	neg	neg	neg	neg	neg	neg	0.78	neg	P.malariae
15	34.4	0.34	neg	neg	neg	neg	neg	0.22	neg	neg	P.vivax
16	36.25	0.89	neg	neg	neg	neg	neg	neg	0.55	neg	P.malariae
17	35.31	0.83	neg	neg	neg	neg	neg	0.16	0.59	neg	P.vivax + P.malariae
18	35.55	0.14 (0.21)*	neg	neg	neg	neg	neg	0.15 (0.16)*	neg	neg	P.vivax
19	35.14	0.42	neg	neg	neg	neg	neg	neg	0.54	neg	P.malariae
20	35.5	0.81	neg	neg	neg	neg	neg	neg	0.79	neg	P.malariae
21	36.83	0.84	neg	neg	neg	neg	neg	neg	0.71	neg	P.malariae
22	36.3	0.25	neg	neg	neg	neg	neg	0.17 (0.16)*	neg	neg	P.vivax
23	33.69	0.62	neg	neg	neg	neg	neg	0.18 (0.22)*	0.37	neg	P.vivax + P.malariae
24	37.11	0.41	neg	neg	neg	neg	neg	neg	0.48	neg	P.malariae
25	32.1	0.51	neg	neg	neg	neg	neg	neg	0.4	neg	P.malariae
26	35.78	0.63	neg	neg	neg	neg	neg	neg	0.71	neg	P.malariae
27	38.65	0.14 (0.16)*	neg	neg	neg	neg	neg	0.18 (0.14)*	0	neg	P.vivax
28	34.81	0.35	neg	neg	neg	neg	neg	neg	0.28	neg	P.malariae
29	33.62	0.95	neg	neg	neg	neg	neg	neg	0.45	0.31	P.malariae+P.ovale
30	35.71	0.35	neg	neg	neg	neg	neg	neg	0.23	neg	P.malariae
31	34.58	0.14 (0.18)*	neg	neg	neg	neg	neg	neg	0.21 (0.17)*	neg	P.malariae
32	34.96	0.38	neg	neg	neg	neg	neg	neg	0.4	neg	P.malariae
		* Repeat						* Repeat	* Repeat
		Results	Number	%
		P.vivax	12	37.5
		P.malariae	16	50
		P.vivax +P.malariae	3	9.375
		P.vivax +P.ovale	1	3.125
		Total	32	%
