# Supplementary material for: Four human Plasmodium species quantification using droplet digital PCR
Source: PLoS One. 2017 Apr 19;12(4):e0175771. doi: 10.1371/journal.pone.0175771 (PMC5396971; doi:10.1371/journal.pone.0175771)
Supplement: S3 File — (XLSX) [file pone.0175771.s010.xlsx]

## Sheet: Raw data
Analytical sensitivity	ddPCR assay (copies/ul of ddPCR reaction)
P.falciparum	1st	2nd	3rd	4th	5th	6th	7th	8th	Positive	total test	parasitemia
24,115.2 parasites/mL of blood	32.84	33	31.2	33.6	34.2	35.2	29.8	31.6	8	8	24115.2
4,823.64 parasites/mL of blood	4.8	6.4	7.06	5.7	6.42	5.28	6.04	6.6	8	8	4823.64
964.608 parasites/mL of blood	1.28	1.8	1.42	1	1.24	0.96	1.2	1.3	8	8	964.608
192.9216 parasites/mL of blood	0.28	0.28	0.32	0.4	0.28	0.24	0.32	0.28	8	8	192.922
96.4608 parasite/mL of blood	0.14	0.16	0.16	neg	0.14	0.16	0.16	0.14	7	8	96.468
48.2304 parasite/mL of blood	0.14	neg	0.16	neg	0.2	neg	neg	neg	3	8	48.2304
24.1152 parasite/mL of blood	neg	neg	neg	neg	neg	0.16	neg	neg	1	8	24.1152
Analytical sensitivity	ddPCR assay (copies/ul of ddPCR reaction)
P. vivax	1st	2nd	3rd	4th	5th	6th	7th	8th	detection	total test	parasitemia
150,720 parasites/ml	209.6	204	220	232	191.2	175	202.4	206.4	8	8	150720
30,144 parasites/ml	38	44	34	31.2	38.4	34.4	40.48	41.92	8	8	30144
6,028.8 parasites/ml	7.2	8.4	6.4	3.2	4.2	3.6	5	8.38	8	8	6028.8
1205.76 parasites/ml	2.4	1.8	2.2	2.8	0.76	1.2	1.1	1.66	8	8	1205.76
241.15 parasites/ml	0.28	0.32	0.36	0.3	0.16	0.32	0.22	0.32	8	8	241.15
120.58 parasites/ml	0.14	0.14	0.16	0.2	0.16	0.16	0.16	0.14	8	8	120.25
60.29 parasites/ml	0.16	neg	0.16	neg	neg	0.14	neg	0.16	4	8	60.29
30.145 parasites/ml	neg	neg	0.16	neg	0.16	neg	neg	neg	2	8	30.145
Analytical sensitivity	ddPCR assay (copies/ul of ddPCR reaction)
P. malariae	1st	2nd	3rd	4th	5th	6th	7th	8th	detection	total test	parasitemia
128,000 parasite/mL	32.8	37.2	34.8	29.2	32.4	31.6	27	35	8	8	128000
25,600 parasite/mL	6.8	7.2	7	5	7.6	4.8	6.56	5.6	8	8	25600
5,120 parasite/mL	0.84	1.16	1	0.8	1.08	1.4	1.3	1.42	8	8	5120
1,024 parasite/mL	0.28	0.32	0.4	0.22	0.32	0.16	0.26	0.28	8	8	1024
512 parasites/ml	0.14	0.16	0.14	0.2	neg	0.18	neg	0.22	6	8	512
256 parasites/ml	neg	neg	0.16	0.2	neg	0.14	0.18	neg	4	8	256
51.2 parasites/ml	neg	neg	neg	0.14	neg	0.16	neg	neg	2	8	51.2
Analytical sensitivity	ddPCR assay (copies/ul of ddPCR reaction)
P. ovale	1st	2nd	3rd	4th	5th	6th	7th	8th	detection	total test	parasitemia
160,000 parasite/mL	15.6	12.8	10	12.4	15.2	8.4	11.2	14.2	8	8	160000
32,000 parasite/mL	4	2.68	1.48	1.24	0.92	0.52	1.68	3.12	8	8	32000
6,400 parasite/mL	0.68	0.32	0.42	0.32	0.74	0.36	0.32	0.62	8	8	6400
3,200 parasite/mL	0.36	0.16	0.14	0.18	0.14	0.2	0.16	0.22	8	8	3200
1,600 parasite/mL	0.16	neg	0.16	neg	neg	neg	0.16	0.18	4	8	1600
800 parasite/mL	neg	neg	neg	0.2	neg	0.16	neg	neg	2	8	800
400 parasite/mL	neg	0.16	neg	neg	neg	neg	neg	neg	1	8	400

## Sheet: Probit PF
P.falciparum
Chi-Square Tests
		Chi-Square	dfb	Sig.
PROBIT	Pearson Goodness-of-Fit Test	1.88558	5	.865a
a. Since the significance level is greater than .150, no heterogeneity factor is used in the calculation of confidence limits.
b. Statistics based on individual cases differ from statistics based on aggregated cases.
Cell Counts and Residuals
Number		parasitemia	Number of Subjects	Observed Responses	Expected Responses	Residual	Probability
PROBIT	1	24115.2	8	8	8	0	1
	2	4823.64	8	8	8	0	1
	3	964.608	8	8	8	0	1
	4	192.922	8	8	7.88896	0.111038	0.98612
	5	96.468	8	7	5.39176	1.60824	0.673969
	6	48.2304	8	3	2.68574	0.314256	0.335718
	7	24.1152	8	1	1.55552	-0.555516	0.194439
Confidence Limits
Probability		95% Confidence Limits for parasitemia
		Estimate	Lower Bound	Upper Bound
PROBIT	.010	-56.6243	-376.398	-1.03637
	.020	-41.5976	-322.906	8.3561
	.030	-32.0637	-289.069	14.4177
	.040	-24.8916	-263.685	19.0471
	.050	-19.0578	-243.091	22.8677
	.060	-14.0922	-225.61	26.1662
	.070	-9.73841	-210.324	29.1002
	.080	-5.84009	-196.675	31.7657
	.090	-2.29472	-184.299	34.2264
	.100	0.968793	-172.942	36.5264
	.150	14.4806	-126.393	46.5228
	.200	25.2194	-90.2185	55.2888
	.250	34.4323	-60.1667	63.7918
	.300	42.7058	-34.434	72.6825
	.350	50.3724	-12.2286	82.5609
	.400	57.6472	6.75009	94.0265
	.450	64.6858	22.6457	107.586
	.500	71.6127	35.7253	123.495
	.550	78.5396	46.4871	141.721
	.600	85.5781	55.5488	162.115
	.650	92.853	63.4899	184.618
	.700	100.52	70.7893	209.402
	.750	108.793	77.8454	236.969
	.800	118.006	85.0418	268.328
	.850	128.745	92.8578	305.452
	.900	142.257	102.137	352.718
	.910	145.52	104.313	364.2
	.920	149.065	106.654	376.696
	.930	152.964	109.204	390.46
	.940	157.318	112.025	405.858
	.950	162.283	115.213	423.451
	.960	168.117	118.923	444.155
	.970	175.289	123.44	469.652
	.980	184.823	129.382	503.608
	.990	199.85	138.634	557.24

## Sheet: Probit PV
P. vivax
Chi-Square Tests
		Chi-Square	dfb	Sig.
PROBIT	Pearson Goodness-of-Fit Test	0.383424	6	.999a
a. Since the significance level is greater than .150, no heterogeneity factor is used in the calculation of confidence limits.
b. Statistics based on individual cases differ from statistics based on aggregated cases.
Cell Counts and Residuals
Number		parasitemia	Number of Subjects	Observed Responses	Expected Responses	Residual	Probability
PROBIT	1	150720	8	8	8	0	1
	2	30144	8	8	8	0	1
	3	6028.8	8	8	8	0	1
	4	1205.76	8	8	8	0	1
	5	241.15	8	8	8	2.51797e-09	1
	6	120.25	8	8	7.88012	0.119884	0.985015
	7	60.29	8	4	4.57309	-0.573087	0.571636
	8	30.145	8	2	1.64909	0.350912	0.206136
Confidence Limits
Probability		95% Confidence Limits for parasitemia
		Estimate	Lower Bound	Upper Bound
PROBIT	.010	-15.2467	-284.842	17.8277
	.020	-7.03287	-244.485	22.8375
	.030	-1.82144	-218.947	26.0833
	.040	2.09892	-199.782	28.5705
	.050	5.28783	-184.228	30.6295
	.060	8.00209	-171.02	32.4126
	.070	10.382	-159.466	34.0032
	.080	12.5129	-149.147	35.4527
	.090	14.4508	-139.785	36.7947
	.100	16.2347	-131.191	38.0529
	.150	23.6205	-95.9167	43.5719
	.200	29.4906	-68.4218	48.4979
	.250	34.5265	-45.4875	53.3778
	.300	39.0489	-25.7467	58.615
	.350	43.2397	-8.61555	64.6297
	.400	47.2162	6.07076	71.9066
	.450	51.0636	18.2963	80.9306
	.500	54.85	28.1295	92.0101
	.550	58.6364	35.8984	105.154
	.600	62.4838	42.1158	120.186
	.650	66.4604	47.2921	136.973
	.700	70.6511	51.8374	155.574
	.750	75.1735	56.066	176.323
	.800	80.2095	60.2463	199.957
	.850	86.0795	64.673	227.951
	.900	93.4653	69.82	263.597
	.910	95.2492	71.0143	272.255
	.920	97.1872	72.2949	281.678
	.930	99.3181	73.685	292.057
	.940	101.698	75.218	303.669
	.950	104.412	76.9445	316.934
	.960	107.601	78.9471	332.544
	.970	111.521	81.3768	351.767
	.980	116.733	84.5616	377.365
	.990	124.947	89.5006	417.792

## Sheet: Probit PM
P.malariae
Chi-Square Tests
		Chi-Square	dfb	Sig.
PROBIT	Pearson Goodness-of-Fit Test	0.140329	5	1.000a
a. Since the significance level is greater than .150, no heterogeneity factor is used in the calculation of confidence limits.
b. Statistics based on individual cases differ from statistics based on aggregated cases.
Cell Counts and Residuals
Number		parasitemia	Number of Subjects	Observed Responses	Expected Responses	Residual	Probability
PROBIT	1	128000	8	8	8	0	1
	2	25600	8	8	8	0	1
	3	5120	8	8	8	0	1
	4	1024	8	8	7.88087	0.119133	0.985108
	5	512	8	6	6.03002	-0.0300222	0.753753
	6	256	8	4	3.81831	0.181692	0.477289
	7	51.2	8	2	2.05862	-0.0586231	0.257328
Confidence Limits
Probability		95% Confidence Limits for parasitemia
		Estimate	Lower Bound	Upper Bound
PROBIT	.010	-525.593	-2958.95	-145.451
	.020	-431.708	-2596.56	-88.4373
	.030	-372.141	-2367.07	-51.8283
	.040	-327.331	-2194.72	-23.9996
	.050	-290.882	-2054.76	-1.13948
	.060	-259.857	-1935.81	18.5053
	.070	-232.655	-1831.68	35.8945
	.080	-208.299	-1738.59	51.6142
	.090	-186.148	-1654.08	66.0503
	.100	-165.758	-1576.41	79.4712
	.150	-81.3374	-1256.59	136.776
	.200	-14.2428	-1005.3	185.214
	.250	43.3185	-793.027	230.078
	.300	95.0102	-606.524	274.493
	.350	142.91	-439.177	321.127
	.400	188.363	-287.964	372.961
	.450	232.339	-152.328	433.774
	.500	275.617	-33.3995	508.181
	.550	318.896	67.4167	600.7
	.600	362.872	150.494	714.073
	.650	408.324	218.86	848.753
	.700	456.225	276.978	1004.62
	.750	507.916	329.234	1183.28
	.800	565.478	379.519	1390.13
	.850	632.572	431.816	1637.56
	.900	716.993	491.991	1954.51
	.910	737.383	505.905	2031.68
	.920	759.534	520.814	2115.73
	.930	783.89	536.991	2208.36
	.940	811.092	554.825	2312.04
	.950	842.116	574.906	2430.55
	.960	878.566	598.2	2570.09
	.970	923.376	626.471	2741.99
	.980	982.943	663.549	2971.01
	.990	1076.83	721.109	3332.86

## Sheet: Probit PO
P. ovale
Chi-Square Tests
		Chi-Square	dfb	Sig.
PROBIT	Pearson Goodness-of-Fit Test	0.389992	5	.996a
a. Since the significance level is greater than .150, no heterogeneity factor is used in the calculation of confidence limits.
b. Statistics based on individual cases differ from statistics based on aggregated cases.
Cell Counts and Residuals
Number		parasitemia	Number of Subjects	Observed Responses	Expected Responses	Residual	Probability
PROBIT	1	160000	8	8	8	0	1
	2	32000	8	8	8	0	1
	3	6400	8	8	8	1.55424e-08	1
	4	3200	8	8	7.8537	0.146299	0.981713
	5	1600	8	4	4.6066	-0.606597	0.575825
	6	800	8	2	1.79283	0.207165	0.224104
	7	400	8	1	0.869976	0.130024	0.108747
Confidence Limits
Probability		95% Confidence Limits for parasitemia
		Estimate	Lower Bound	Upper Bound
PROBIT	.010	-520.89	-3734.47	236.806
	.020	-291.243	-3094.11	389.954
	.030	-145.54	-2690.1	489.393
	.040	-35.9325	-2387.73	565.758
	.050	53.2245	-2143.02	629.119
	.060	129.111	-1935.8	684.114
	.070	195.649	-1755.07	733.291
	.080	255.225	-1594.13	778.21
	.090	309.408	-1448.6	819.902
	.100	359.283	-1315.45	859.09
	.150	565.779	-775.085	1032.24
	.200	729.896	-364.115	1188.35
	.250	870.693	-32.2771	1343.01
	.300	997.133	242.247	1505.38
	.350	1114.3	471.085	1681.39
	.400	1225.48	662.408	1874.23
	.450	1333.05	823.605	2084.72
	.500	1438.91	961.783	2312.33
	.550	1544.77	1083.36	2556.54
	.600	1652.34	1193.76	2817.82
	.650	1763.51	1297.48	3098.27
	.700	1880.68	1398.39	3402.2
	.750	2007.12	1500.29	3737.2
	.800	2147.92	1607.64	4116.35
	.850	2312.03	1727.01	4564.06
	.900	2518.53	1871.18	5133.41
	.910	2568.41	1905.25	5271.67
	.920	2622.59	1941.99	5422.15
	.930	2682.17	1982.1	5587.9
	.940	2748.7	2026.58	5773.33
	.950	2824.59	2076.92	5985.2
	.960	2913.75	2135.62	6234.57
	.970	3023.35	2207.22	6541.7
	.980	3169.06	2301.57	6950.81
	.990	3398.7	2448.77	7597.13
